# Supplementary material for: Design, Synthesis, and Biological Evaluation of Highly Functionalized Tetrahydro-β-carboline-imidazolium Hybrids Targeting Cholinesterases
Source: Molecules. 2026 May 8;31(10):1563. doi: 10.3390/molecules31101563 (PMC13209494; doi:10.3390/molecules31101563)
Supplement: Supplementary file 1 [file molecules-31-01563-s001.zip]

Archive with 1 entries (1 files):
- molecules-4297911-supplementary.pdf
